# Supplementary material for: Exploring inbreeding depression in Brazilian Angus cattle population using pedigree and genomic data
Source: Front Genet. 2025 Jun 9;16:1613820. doi: 10.3389/fgene.2025.1613820 (PMC12183215; doi:10.3389/fgene.2025.1613820)
Supplement: Supplementary file 2 [file Supplementaryfile2.xlsx]

## Sheet: 1% Inbreeding
	Ped total			Ped			FGRM			FHOM1			FHOM2			FUNI			FROH			2Mb			2-4Mb			4-8Mb			8-16Mb			>16Mb
trait	B	se	C.I.	B	se	C.I.	B	se	C.I.	B	se	C.I.	B	se	C.I.	B	se	C.I.	B	se	C.I.	B	se	C.I.	B	se	C.I.	B	se	CI	B	se	C.I.	B	se	C.I.
Birth weight (kg)	-0.00342	0.00358	0.0070168	-0.04781	0.02206	0.0432376	-0.0233	0.0105	0.02058	-0.02533	0.01303	0.0255388	-0.02056	0.01233	0.0241668	-0.03186	0.01356	0.0265776	-0.028	0.0146	0.028616	0.281	0.138	0.27048	-0.0819	0.06	0.1176	0.0143	0.0418	0.081928	-0.0753	0.0355	0.06958	-0.0295	0.0203	0.039788
Weaning weight gain adjusted 205 days	-0.17511	0.02025	0.03969	-0.20773	0.14134	0.277026	-0.30407	0.07012	0.137435	-0.40904	0.08225	0.16121	-0.361	0.0779	0.152684	-0.46009	0.08711	0.170736	-0.448	0.0923	0.180908	0.0885	0.872	1.70912	-0.491	0.379	0.74284	-0.26	0.261	0.51156	-0.73	0.222	0.43512	-0.499	0.128	0.25088
Weaning conformation score	-0.00477	0.00077	0.0015092	-0.01446	0.00495	0.009702	-0.01017	0.00243	0.0047628	-0.00923	0.00288	0.0056448	-0.00743	0.00271	0.0053116	-0.01287	0.00307	0.0060172	-0.00886	0.00321	0.0062916	0.0282	0.0313	0.061348	0.00594	0.0135	0.02646	-0.00231	0.0093	0.018228	-0.0146	0.00787	0.0154252	-0.0135	0.00453	0.0088788
Weaning hair coat	0.00259	0.0009	0.001764	0.00627	0.00357	0.0069972	0.0011	0.00179	0.0035084	0.00429	0.00209	0.0040964	0.00422	0.00197	0.0038612	0.00354	0.00222	0.0043512	0.00423	0.00233	0.0045668	0.0284	0.0224	0.043904	0.00577	0.00971	0.0190316	0.0101	0.00671	0.0131516	0.00941	0.00568	0.0111328	0.00156	0.00329	0.0064484
Post-weaning weight gain adjusted 345 days	-0.34406	0.03127	0.0612892	-0.78557	0.18909	0.370616	-0.40867	0.09367	0.183593	-0.87513	0.11481	0.225028	-0.808	0.107	0.20972	-0.86114	0.12142	0.237983	-0.919	0.128	0.25088	-1.02	1.26	2.4696	-0.56	0.535	1.0486	-1.67	0.37	0.7252	-1.29	0.316	0.61936	-0.949	0.182	0.35672
Yearling conformation score	-0.0091	0.0014	0.002744	-0.01472	0.00563	0.0110348	-0.01071	0.00276	0.0054096	-0.01716	0.00334	0.0065464	-0.0154	0.00312	0.0061152	-0.01876	0.00354	0.0069384	-0.0177	0.0037	0.007252	0.028	0.0361	0.070756	-0.00553	0.0154	0.030184	-0.0201	0.0107	0.020972	-0.0361	0.00913	0.0178948	-0.0193	0.00531	0.0104076
Yearling hair coat	0.0027	0.00096	0.0018816	0.0034	0.00391	0.0076636	0.00017	0.00195	0.003822	0.0043	0.00232	0.0045472	0.00437	0.00218	0.0042728	0.00294	0.00247	0.0048412	0.00542	0.00258	0.0050568	0.0207	0.0251	0.049196	0.0241	0.0108	0.021168	0.0047	0.00743	0.0145628	0.0127	0.00632	0.0123872	0.00233	0.00369	0.0072324
Scrotal circumference (cm)	-0.02602	0.005	0.0098	-0.07454	0.02293	0.0449428	-0.05491	0.01182	0.0231672	-0.04346	0.01341	0.0262836	-0.0345	0.0126	0.024696	-0.06423	0.01452	0.0284592	-0.0507	0.0148	0.029008	0.0874	0.144	0.28224	-0.0151	0.0626	0.122696	-0.0301	0.0417	0.081732	-0.0597	0.0359	0.070364	-0.0738	0.021	0.04116
Ribeye area (cm2)	-0.13598	0.02016	0.0395136	-0.18233	0.0541	0.106036	-0.15394	0.02951	0.0578396	-0.22143	0.0338	0.066248	-0.2	0.0319	0.062524	-0.24428	0.03618	0.0709128	-0.234	0.0378	0.074088	-0.57	0.375	0.735	-0.14	0.16	0.3136	-0.324	0.11	0.2156	-0.254	0.0929	0.182084	-0.273	0.0528	0.103488
Subcutaneous fat thickness (mm)	-0.00432	0.00278	0.0054488	-0.01697	0.00726	0.0142296	-0.01133	0.00386	0.0075656	-0.0175	0.00455	0.008918	-0.0154	0.00426	0.0083496	-0.01909	0.00488	0.0095648	-0.016	0.00507	0.0099372	0.0464	0.0508	0.099568	-0.0192	0.0216	0.042336	-0.0247	0.0149	0.029204	-0.0207	0.0126	0.024696	-0.018	0.00713	0.0139748
Rump fat thickness (mm)	-0.0104	0.00345	0.006762	-0.01245	0.0087	0.017052	-0.00456	0.00471	0.0092316	-0.02566	0.00544	0.0106624	-0.0263	0.00513	0.0100548	-0.02049	0.00583	0.0114268	-0.0286	0.00608	0.0119168	0.0474	0.0605	0.11858	-0.0373	0.0257	0.050372	-0.0298	0.0177	0.034692	-0.0478	0.015	0.0294	-0.0306	0.00851	0.0166796
Intramuscular fat (mm)	0.00563	0.00299	0.0058604	0.00287	0.00732	0.0143472	0.00022	0.004	0.00784	0.00894	0.00457	0.0089572	0.00972	0.00431	0.0084476	0.00641	0.00489	0.0095844	0.0103	0.0051	0.009996	0.0369	0.0506	0.099176	0.0151	0.0216	0.042336	0.0266	0.0148	0.029008	0.0197	0.0125	0.0245	0.00527	0.00712	0.0139552
Tick count	-2e-05	0.00125	0.00245	-0.00389	0.00241	0.0047236	-0.00176	0.00129	0.0025284	-0.00136	0.00164	0.0032144	-0.00176	0.00129	0.0025284	-0.00215	0.00173	0.0033908	-0.0014	0.00185	0.003626	0.0259	0.0184	0.036064	0.00849	0.00752	0.0147392	-0.00302	0.00548	0.0107408	-0.00348	0.00469	0.0091924	-0.00282	0.00273	0.0053508
