# Supplementary material for: Exploring inbreeding depression in Brazilian Angus cattle population using pedigree and genomic data
Source: Front Genet. 2025 Jun 9;16:1613820. doi: 10.3389/fgene.2025.1613820 (PMC12183215; doi:10.3389/fgene.2025.1613820)
Supplement: Supplementary file 3 [file Supplementaryfile3.xlsx]

## Sheet: Sheet1
Individual in total	530327
Inbreds in total	121039
Evaluated individual	530327
Inbreds in evaluated	121039
Sires in total	12069
progeny	435703
Dam in total	172602
progeny	443606
Individuals with progeny	184671
Individuals with no progeny	345656
Founders	84625
progeny	120260
sires	3067
progeny	31477
dam	57538
progeny	105880
with no progeny	24020
Non-Founders	445702
Sires	9002
Progeny	404226
Dam	115064
Progeny	337726
Only with know sire	2096
Only with know dam	9999
with know sire and dam	433607
Full-sib groups	35970
Average family size	2.52494
Maximum	184
Minimum	2
Distribution of Inbreeding coefficients
0.00 < F <= 0.05	105068
0.05 < F <= 0.10	9172
0.10 <F <= 0.15	4452
0.15 < F <= 0.20	500
0.20 < F <= 0.25	1370
0.25 < F <= 0.30	449
0.30 < F <= 0.35	24
Longest ancestral path
0	84625
1	22289
2	19083
3	28689
4	28737
5	34116
6	40457
7	47855
8	51060
9	49786
10	43475
11	34522
12	23456
13	13261
14	5995
15	2137
16	630
17	145
